# Supplementary material for: PIWIL2 downregulation in colon cancer promotes transposon activity and pro-tumorigenic phenotypes
Source: Biol Open. 2025 Sep 4;14(9):bio061942. doi: 10.1242/bio.061942 (PMC12444863; doi:10.1242/bio.061942)
Supplement: Table S2. Detailed list of the TE hits of the RNAseq sense and antisense reads presented in Fig 6 (normalized counts per million) [file biolopen-14-061942-TableS2.xlsx]

## Sheet: Caco2WT.clean.cat_vs_PIWIL2KO.c
Table S2: Detailed list of the TE hits of the RNAseq sense and antisense reads presented in Fig 6 (normalized counts per million)
name	WT Sense	KO Sense	WT Antisense	KO Antisense
MER41-int	0.85	0.44	0.31	0.02
MER57B1	0	0.07	0.16	0.02
L1MA1	0.02	0.02	0.3	0.04
MLT1N2	0.16	0.15	0.39	0.07
tRNA-Gln-CAA_	179.96	40.6	2.25	0.44
L1M1	0.36	0.5	19.17	3.85
LSU-rRNA_Hsa	367.84	55.31	0.19	0.04
AluYa5	0.17	0.17	0.09	0.02
Charlie17a	0	0	0.31	0.07
ERVL-E-int	0.16	0.3	0.31	0.07
L3b	0	0.22	0.31	0.07
LTR9B	0.08	0	0.31	0.07
ERV3-16A3_I-int	0	0.15	0.85	0.22
MER30	0.08	0	0.15	0.04
L1P4	0.16	0.01	0.29	0.08
LTR7	0	0	0.21	0.06
(CCCCAG)n	0	0	0.23	0.07
HERVK3-int	0	0	0.23	0.07
MER4C	0.16	0.01	0.23	0.07
LTR45B	0	0	24.67	7.82
MER58C	0	0.07	0.31	0.1
(CATTC)n	0.08	0	0.06	0.02
MSTA-int	0.08	0.43	0.24	0.08
SVA_A	0.04	0.12	0.12	0.04
LTR16E2	0.08	0	1.55	0.52
MER41A	0	0.15	0.19	0.07
MER11A	0.15	0.22	0.27	0.1
MER61-int	0.08	0.07	0.23	0.09
GA-rich	0.12	0.26	0.27	0.11
LTR5_Hs	1.51	0.48	0.22	0.09
THE1A	0.13	0	0.22	0.09
FAM	0.9	1.14	0.34	0.14
LTR12C	1.93	1.72	0.85	0.36
LTR1	0.16	0.07	0.16	0.07
LTR28	0	0.15	0.16	0.07
LTR54	0	0.15	0.16	0.07
MLT1F	0.23	0.22	0.16	0.07
Plat_L3	0	0.37	0.16	0.07
Tigger15a	0.16	0.22	0.16	0.07
THE1A-int	0.1	0.06	0.58	0.27
L1MA5	0.31	0.07	0.17	0.08
LTR84a	0	0	1.71	0.81
L1HS	0.34	0.27	0.81	0.39
LTR8	0.54	0.3	0.31	0.15
MER44B	0.23	0.22	0.31	0.15
MER4B	0.08	0.02	0.31	0.15
MSTB	0.11	0.3	0.31	0.15
L1MA6	0.1	0.17	0.33	0.16
(GA)n	0.04	0	0.08	0.04
LTR12_	0.01	0.02	0.02	0.01
THE1B	0.34	0.49	1.12	0.57
LTR50	0.16	0.07	2.17	1.18
L1MC3	1.86	2.12	0.71	0.39
HERV17-int	0.08	0	0.27	0.15
MLT1J2	0.31	0.15	0.39	0.22
L1ME4a	2.95	2.95	33.82	19.21
MLT1D	0.39	0.52	1.4	0.81
MER45B	0.08	0	0.19	0.11
MLT1F2	0.23	0.3	0.62	0.37
MIR3	5.04	4.5	16.68	10
MSTA	0.58	0.6	1.14	0.69
HERVH-int	0.31	0.15	0.85	0.52
L1MEg	0.39	0.81	1.12	0.69
MER11B	0.08	0	0.82	0.52
MER119	0	0	0.47	0.3
L1MC5	0.39	1.18	1.94	1.25
Charlie7	0	0	0.23	0.15
LTR16A	0.39	0.15	0.23	0.15
LTR16C	0.08	0.37	0.23	0.15
LTR78	0.16	0.15	0.23	0.15
MLT1E2	0.08	0	0.23	0.15
MER117	6.52	3.54	1.01	0.66
MER58A	0.16	0.3	1.01	0.66
L1MB5	0.16	0.44	1.05	0.69
CT-rich	0.52	0.11	0.27	0.18
ERVL-B4-int	0.08	0.07	0.39	0.26
HERVL-int	0.31	0.44	0.39	0.26
MADE1	0.21	0.13	0.03	0.02
Tigger1	1.94	2.29	13.66	9.15
(CCG)n	0.49	0.12	0.94	0.64
tRNA-Leu-TTA(m)	88.93	47.24	0.54	0.37
MER5A1	0.23	0.3	4.42	3.1
LTR48	0	0	0.31	0.22
LTR8A	0.08	0.52	0.31	0.22
Tigger3c	0.08	0.08	0.91	0.66
L1PA2	0.89	0.8	1.69	1.24
AluYc	0.35	0.18	0.19	0.14
Ricksha	0	0	0.7	0.52
SVA_E	0.04	0.03	0.12	0.09
MLT2D	0	0	2.64	1.99
THE1D	0.48	0.55	0.29	0.22
MLT1L	6.13	7.09	0.39	0.3
L1PA6	1.91	0.76	1.39	1.07
MIRb	18.13	17.12	49.9	38.6
MLT2B2	0	0	0.39	0.31
L2	2.27	2.77	18.62	14.83
L1M4b	0.16	0.22	0.54	0.44
LTR12E	0.8	0.37	0.27	0.22
THE1D-int	0	0.03	0.12	0.1
THE1B-int	0.21	0.39	0.32	0.27
AluSz6	3.98	3.11	5.05	4.37
(CAGA)n	0	0	0.08	0.07
(CTG)n	0.39	0.07	0.08	0.07
HERVK22-int	0	0.07	0.08	0.07
L1MA10	0.16	0.03	0.08	0.07
L1ME3F	0.23	0.22	0.08	0.07
L1MEb	0	0.07	0.08	0.07
LTR10A	0.16	0	0.08	0.07
LTR23	0	0	0.08	0.07
LTR33A	0	0	0.08	0.07
LTR41B	0	0.18	0.08	0.07
LTR49	0.08	0	0.08	0.07
LTR49-int	0	0	0.08	0.07
LTR67B	0.08	0.22	0.08	0.07
MamRep1879	1.01	2.07	0.08	0.07
MamRep38	0	0	0.08	0.07
MER102a	0	0.07	0.08	0.07
MER2B	4.5	2.51	0.08	0.07
MER50	0.08	0.07	0.08	0.07
MER6A	0.01	0	0.08	0.07
MER77B	0	0	0.08	0.07
MER8	0.16	0	0.08	0.07
MER91C	0	0	0.08	0.07
MER99	0	0	0.08	0.07
MLT1E	0	0	0.08	0.07
Tigger9a	0	0	0.08	0.07
L2b	4.6	5.09	8.04	7.11
(CGG)n	1.09	0.55	0.36	0.32
MIR	23.23	23.52	6.68	5.94
MER63D	0	0.08	5.9	5.46
L1MC4	0.39	1.55	3.26	3.03
Charlie4z	0.08	0.3	0.16	0.15
HERVK11-int	0	0	0.16	0.15
LTR26B	0.08	0	0.16	0.15
MER81	0	0.07	0.16	0.15
L1ME3C	39.17	12.47	0.39	0.37
MER102b	0.08	0.37	0.78	0.74
MLT1H	0.31	0.07	0.78	0.74
L1MA2	0.04	0.3	21.37	20.33
L1MEf	0.62	0.74	0.93	0.89
MamRep605	0.08	0.22	0.93	0.89
L1ME3B	0.16	0.07	0.54	0.52
MER20B	0	0.07	0.31	0.3
MER3	1.16	1.77	0.31	0.3
MSTC	0.16	0.07	0.31	0.3
THE1C	0.38	0.18	1.11	1.08
L1M	0	0	0.08	0.08
LTR7Y	0	0	0.01	0.01
Tigger3	0.03	0.08	0.09	0.09
Tigger3a	0.39	0.49	1.51	1.51
AluJb	15.13	15.42	12.56	12.66
AluSz	9.23	9.96	9.81	9.93
AluSx3	2.93	2.75	2.72	2.82
L1P1	0.14	0.13	0.25	0.26
L1PA4	0.7	1.36	1.37	1.43
MIRc	14.54	12.89	2.65	2.77
SVA_F	0.21	0.06	0.19	0.2
PABL_A-int	0.31	0.15	0.16	0.17
Tigger2	0.23	0.3	0.16	0.17
GC_rich	1.01	0.74	0.62	0.66
L2c	6.15	5.57	10.03	10.83
AluSq	1.71	1.23	2.31	2.52
SVA_B	0.25	0.08	0.21	0.23
AluSx	12.73	14.57	12.96	14.27
AluY	10.31	8.15	6.87	7.65
AluSq2	6.61	7.84	4.66	5.21
Tigger3b	4.08	2.56	1.73	1.94
L1PA11	0.04	0.31	0.48	0.54
(CAT)n	0	0	5	5.67
L1ME2	0.23	0.32	0.73	0.83
MLT1A0	0.54	0.44	0.71	0.81
AluYk4	0.06	0.04	0.21	0.24
MLT1B	0.39	0.59	0.63	0.72
L1MB4	0.31	0.53	1.09	1.25
C-rich	0.1	0.07	0.54	0.62
AluSx1	14.19	18	9.6	11.06
AluSc	2.73	2.64	2.66	3.15
L1M4c	0.47	0.66	0.27	0.32
L1MA5A	1.79	4.28	0.09	0.11
L2a	5.13	6.72	12.92	15.91
SVA_D	0.58	0.33	0.64	0.79
L1PA3	1.09	1.42	1.83	2.26
L1MA7	0.27	0.28	0.25	0.31
L1PB4	0.23	0.43	0.4	0.5
AluJo	8.7	11.23	5.41	6.77
AluJr4	1.62	2.01	4.87	6.16
LTR86A2	0	0	8.45	10.7
MER1B	8.69	8	1	1.27
L1MB7	0.68	1.48	1.92	2.47
(TG)n	1.33	1.36	0.17	0.22
L1PA7	0.51	0.88	1.36	1.76
L1MD2	0.62	0.57	0.23	0.3
L1PA15-16	0.08	0	0.23	0.3
MER68	0.23	0	0.23	0.3
L1ME3	0.16	0.37	0.62	0.81
L1P2	0.09	0.13	0.12	0.16
MER5A	1.55	1.37	2.09	2.79
AluSc8	1.49	1.33	1.25	1.83
L3	3.49	3.03	1.4	2.07
MLT1K	0.39	0.52	1.09	1.62
L1MB8	1.12	0.96	1.12	1.68
L1ME1	37.08	63.04	1.75	2.63
